# Supplementary material for: Genetic cluster analysis of SARS-CoV-2 and the identification of those responsible for the major outbreaks in various countries
Source: Emerg Microbes Infect. 2020 Jun 11;9(1):1287–99. doi: 10.1080/22221751.2020.1773745 (PMC7477621; doi:10.1080/22221751.2020.1773745)
Supplement: supplementary_table_2.xlsx [file TEMI_A_1773745_SM7273.xlsx]

## Sheet: genomes in December 2019
Accession ID	Virus name	Location	location	Host	Origin	Collection date	DNA mutations	Amino acid mutations	DNA mutations	Amino acid mutations
EPI_ISL_402119	hCoV-19/Wuhan/IVDC-HB-01/2019	Asia / China / Hubei / Wuhan	mainland China	Human	HNSM	2019-12-30	0 / 100%	0 / 100%	/	/
EPI_ISL_402124	hCoV-19/Wuhan/WIV04/2019	Asia / China / Hubei / Wuhan	mainland China	Human	HNSM	2019-12-30	0 / 100%	0 / 100%	/	/
EPI_ISL_402129	hCoV-19/Wuhan/WIV06/2019	Asia / China / Hubei / Wuhan	mainland China	Human	HNSM	2019-12-30	0 / 100%	0 / 100%	/	/
EPI_ISL_403929	hCoV-19/Wuhan/IPBCAMS-WH-04/2019	Asia / China / Hubei / Wuhan	mainland China	Human	WH	2019-12-30	0 / 100%	0 / 100%	/	/
EPI_ISL_412899	hCoV-19/Wuhan/HBCDC-HB-03/2019	Asia / China / Hubei / Wuhan	mainland China	human	WH	2019-12-30	0 / 100%	0 / 100%	/	/
EPI_ISL_402125	hCoV-19/Wuhan-Hu-1/2019	Asia / China	mainland China	Human	HNSM	2019-12-31	0 / 100%	0 / 100%	/	/
EPI_ISL_402132	hCoV-19/Wuhan/HBCDC-HB-01/2019	Asia / China / Hubei / Wuhan	mainland China	Human	WH	2019-12-30	1 / 99%	1 / 99%	T21656A	S(F32I )
EPI_ISL_403930	hCoV-19/Wuhan/IPBCAMS-WH-03/2019	Asia / China / Hubei / Wuhan	mainland China	Human	WH	2019-12-30	1 / 99%	1 / 99%	T6996C	orf1ab(I2244T)
EPI_ISL_412898	hCoV-19/Wuhan/HBCDC-HB-02/2019	Asia / China / Hubei / Wuhan	mainland China	human	WH	2019-12-30	1 / 99%	0 / 100%	A24325G	/
EPI_ISL_406798	hCoV-19/Wuhan/WH01/2019	Asia / China / Hubei / Wuhan	mainland China	Human	WH	2019-12-26	2 / 99%	2 / 99%	C6968A; T11764A	orf1ab(L2235I; N3833K)
EPI_ISL_402121	hCoV-19/Wuhan/IVDC-HB-05/2019	Asia / China / Hubei / Wuhan	mainland China	Human	HNSM	2019-12-30	2 / 99%	0 / 100%	G20670A; G20679A	/
EPI_ISL_402127	hCoV-19/Wuhan/WIV02/2019	Asia / China / Hubei / Wuhan	mainland China	Human	HNSM	2019-12-30	2 / 99%	1 / 99%	G21316A; A24325G	orf1ab(D7018N)
EPI_ISL_402128	hCoV-19/Wuhan/WIV05/2019	Asia / China / Hubei / Wuhan	mainland China	Human	HNSM	2019-12-30	2 / 99%	2 / 99%	G7016A; A21137G	orf1ab(G2251S); orf1ab(S6958G)
EPI_ISL_402130	hCoV-19/Wuhan/WIV07/2019	Asia / China / Hubei / Wuhan	mainland China	Human	HNSM	2019-12-30	2 / 99%	2 / 99%	A8001C; C9534T	orf1ab(D2579ab; T3090I)
EPI_ISL_402123	hCoV-19/Wuhan/IPBCAMS-WH-01/2019	Asia / China / Hubei / Wuhan	mainland China	Human	WH	2019-12-24	3 / 99%	2 / 99%	A3778G; A8388G; T8987A	orf1ab(N2708S; F2908I)
EPI_ISL_403931	hCoV-19/Wuhan/IPBCAMS-WH-02/2019	Asia / China / Hubei / Wuhan	mainland China	Human	WH	2019-12-30	6 / 99%	0 / 100%	T104A; T111C; T112G; C119G; T120C; G124A	/
