# Supplementary material for: Genetic cluster analysis of SARS-CoV-2 and the identification of those responsible for the major outbreaks in various countries
Source: Emerg Microbes Infect. 2020 Jun 11;9(1):1287–99. doi: 10.1080/22221751.2020.1773745 (PMC7477621; doi:10.1080/22221751.2020.1773745)
Supplement: supplementary_table_1.xlsx [file TEMI_A_1773745_SM7272.xlsx]

## Sheet: All genomes
Accession ID	Virus name	Location	location	Host	Origin	Collection date	241	8782	28144	26144	11083	DNA mutations	Amino acid mutations	DNA mutations	Amino acid mutations
EPI_ISL_402119	hCoV-19/Wuhan/IVDC-HB-01/2019	Asia / China / Hubei / Wuhan	mainland China	Human	HNSM	2019-12-30	C	C	T	G	G	0 / 100%	0 / 100%	/	/
EPI_ISL_402124	hCoV-19/Wuhan/WIV04/2019	Asia / China / Hubei / Wuhan	mainland China	Human	HNSM	2019-12-30	C	C	T	G	G	0 / 100%	0 / 100%	/	/
EPI_ISL_402129	hCoV-19/Wuhan/WIV06/2019	Asia / China / Hubei / Wuhan	mainland China	Human	HNSM	2019-12-30	C	C	T	G	G	0 / 100%	0 / 100%	/	/
EPI_ISL_403929	hCoV-19/Wuhan/IPBCAMS-WH-04/2019	Asia / China / Hubei / Wuhan	mainland China	Human	WH	2019-12-30	C	C	T	G	G	0 / 100%	0 / 100%	/	/
EPI_ISL_412899	hCoV-19/Wuhan/HBCDC-HB-03/2019	Asia / China / Hubei / Wuhan	mainland China	human	WH	2019-12-30	C	C	T	G	G	0 / 100%	0 / 100%	/	/
EPI_ISL_402125	hCoV-19/Wuhan-Hu-1/2019	Asia / China	mainland China	Human	HNSM	2019-12-31	C	C	T	G	G	0 / 100%	0 / 100%	/	/
EPI_ISL_406800	hCoV-19/Wuhan/WH03/2020	Asia / China / Hubei / Wuhan	mainland China	Human	WH	2020-01-01	C	C	T	G	G	0 / 100%	0 / 100%	/	/
EPI_ISL_406716	hCoV-19/China/WHU01/2020	Asia / China / Hubei / Wuhan	mainland China	Human	HNSM	2020-01-02	C	C	T	G	G	0 / 100%	0 / 100%	/	/
EPI_ISL_406717	hCoV-19/China/WHU02/2020	Asia / China / Hubei / Wuhan	mainland China	Human	HNSM	2020-01-02	C	C	T	G	G	0 / 100%	0 / 100%	/	/
EPI_ISL_403962	hCoV-19/Nonthaburi/61/2020	Asia / Thailand / Nonthaburi	other Asia	Human	WH	2020-01-08	C	C	T	G	G	0 / 100%	0 / 100%	/	/
EPI_ISL_403963	hCoV-19/Nonthaburi/74/2020	Asia / Thailand / Nonthaburi	other Asia	Human	WH	2020-01-13	C	C	T	G	G	0 / 100%	0 / 100%	/	/
EPI_ISL_404228	hCoV-19/Zhejiang/WZ-02/2020	Asia / China / Zhejiang	mainland China	Human	WH	2020-01-17	C	C	T	G	G	0 / 100%	0 / 100%	/	/
EPI_ISL_407313	hCoV-19/Hangzhou/HZCDC0001/2020	Asia / China / Zhejiang / Hangzhou	mainland China	Human	WH	2020-01-19	C	C	T	G	G	0 / 100%	0 / 100%	/	/
EPI_ISL_406970	hCoV-19/Hangzhou/HZ-1/2020	Asia / China / Zhejiang / Hangzhou	mainland China	Human	WH	2020-01-20	C	C	T	G	G	0 / 100%	0 / 100%	/	/
EPI_ISL_406538	hCoV-19/Guangdong/20SF201/2020	Asia / China / Guangdong	mainland China	Human	NC	2020-01-23	C	C	T	G	G	0 / 100%	0 / 100%	/	/
EPI_ISL_408479	hCoV-19/Chongqing/ZX01/2020	Asia / China / Chongqing / Zhongxian	mainland China	Human	NC	2020-01-23	C	C	T	G	G	0 / 100%	0 / 100%	/	/
EPI_ISL_410532	hCoV-19/Japan/OS-20-07-1/2020	Asia / Japan / Osaka	other Asia	Human	NC	2020-01-23	C	C	T	G	G	0 / 100%	0 / 100%	/	/
EPI_ISL_411953	hCoV-19/Jiangsu/JS03/2020	Asia / China / Jiangsu	mainland China	Human	NC	2020-01-24	C	C	T	G	G	0 / 100%	0 / 100%	/	/
EPI_ISL_410531	hCoV-19/Japan/NA-20-05-1/2020	Asia / Japan / Nara	other Asia	Human	NC	2020-01-25	C	C	T	G	G	0 / 100%	0 / 100%	/	/
EPI_ISL_411915	hCoV-19/Taiwan/CGMH-CGU-01/2020	Asia / Taiwan / Taoyuan	other Asia	Human	NC	2020-01-25	C	C	T	G	G	0 / 100%	0 / 100%	/	/
EPI_ISL_411927	hCoV-19/Taiwan/4/2020	Asia / Taiwan / Taipei	other Asia	Human	NC	2020-01-28	C	C	T	G	G	0 / 100%	0 / 100%	/	/
EPI_ISL_413614	hCoV-19/USA/CruiseA-9/2020	North America / USA	North America	human	NC	2020-02-17	C	C	T	G	G	0 / 100%	0 / 100%	/	/
EPI_ISL_413608	hCoV-19/USA/CruiseA-3/2020	North America / USA	North America	human	NC	2020-02-18	C	C	T	G	G	0 / 100%	0 / 100%	/	/
EPI_ISL_413620	hCoV-19/USA/CruiseA-15/2020	North America / USA	North America	human	NC	2020-02-18	C	C	T	G	G	0 / 100%	0 / 100%	/	/
EPI_ISL_413621	hCoV-19/USA/CruiseA-16/2020	North America / USA	North America	human	NC	2020-02-18	C	C	T	G	G	0 / 100%	0 / 100%	/	/
EPI_ISL_413618	hCoV-19/USA/CruiseA-13/2020	North America / USA	North America	human	NC	2020-02-20	C	C	T	G	G	0 / 100%	0 / 100%	/	/
EPI_ISL_413610	hCoV-19/USA/CruiseA-5/2020	North America / USA	North America	human	NC	2020-02-21	C	C	T	G	G	0 / 100%	0 / 100%	/	/
EPI_ISL_412026	hCoV-19/Hefei/2/2020	Asia / China / Anhui / Hefei	mainland China	human	NC	2020-02-23	C	C	T	G	G	0 / 100%	0 / 100%	/	/
EPI_ISL_402132	hCoV-19/Wuhan/HBCDC-HB-01/2019	Asia / China / Hubei / Wuhan	mainland China	Human	WH	2019-12-30	C	C	T	G	G	1 / 99%	1 / 99%	T21656A	S(F32I )
EPI_ISL_403930	hCoV-19/Wuhan/IPBCAMS-WH-03/2019	Asia / China / Hubei / Wuhan	mainland China	Human	WH	2019-12-30	C	C	T	G	G	1 / 99%	1 / 99%	T6996C	orf1ab(I2244T)
EPI_ISL_412898	hCoV-19/Wuhan/HBCDC-HB-02/2019	Asia / China / Hubei / Wuhan	mainland China	human	WH	2019-12-30	C	C	T	G	G	1 / 99%	0 / 100%	A24325G	/
EPI_ISL_403928	hCoV-19/Wuhan/IPBCAMS-WH-05/2020	Asia / China / Hubei / Wuhan	mainland China	Human	WH	2020-01-01	C	C	T	G	G	1 / 99%	1 / 99%	G7866T	orf1ab(G2534V)
EPI_ISL_411957	hCoV-19/China/WH-09/2020	Asia / China	mainland China	Human	NC	2020-01-08	C	C	T	G	G	1 / 99%	0 / 100%	C186T	/
EPI_ISL_408486	hCoV-19/Jiangxi/IVDC-JX-002/2020	Asia / China / Jiangxi / Pingxiang	mainland China	Human	NC	2020-01-11	C	C	T	G	G	1 / 99%	1 / 99%	G8274A	orf1ab(C2670Y)
EPI_ISL_410301	hCoV-19/Nepal/61/2020	Asia / Nepal / Kathmandu	other Asia	Human	NC	2020-01-13	C	C	T	G	G	1 / 99%	0 / 100%	C24034T	/
EPI_ISL_403934	hCoV-19/Guangdong/20SF014/2020	Asia / China / Guandong / Shenzhen	mainland China	Human	NC	2020-01-15	C	C	T	G	G	1 / 99%	0 / 100%	T23569C	/
EPI_ISL_403936	hCoV-19/Guangdong/20SF028/2020	Asia / China / Guangdong / Zhuhai	mainland China	Human	NC	2020-01-17	C	C	T	G	G	1 / 99%	1 / 99%	C21707T	S(H49Y)
EPI_ISL_403937	hCoV-19/Guangdong/20SF040/2020	Asia / China / Guangdong / Zhuhai	mainland China	Human	NC	2020-01-18	C	C	T	G	G	1 / 99%	1 / 99%	C21707T	S(H49Y)
EPI_ISL_408481	hCoV-19/Chongqing/IVDC-CQ-001/2020	Asia / China / Chongqing	mainland China	Human	NC	2020-01-18	C	C	T	G	T	1 / 99%	1 / 99%	G11083T	orf1ab(L3606F)
EPI_ISL_406531	hCoV-19/Guangdong/20SF174/2020	Asia / China / Guangdong / Zhuhai	mainland China	Human	NC	2020-01-22	C	C	T	G	G	1 / 99%	1 / 99%	C21707T	S(H49Y)
EPI_ISL_406535	hCoV-19/Foshan/20SF210/2020	Asia / China / Guangdong / Foshan	mainland China	Human	NC	2020-01-22	C	C	T	G	G	1 / 99%	0 / 100%	C17373T	/
EPI_ISL_406536	hCoV-19/Foshan/20SF211/2020	Asia / China / Guangdong / Foshan	mainland China	Human	NC	2020-01-22	C	C	T	G	G	1 / 99%	0 / 100%	C17373T	/
EPI_ISL_406973	hCoV-19/Singapore/1/2020	Asia / Singapore	other Asia	Human	WH	2020-01-23	C	C	T	G	G	1 / 99%	0 / 100%	A25060G	/
EPI_ISL_407987	hCoV-19/Singapore/2/2020	Asia / Singapore	other Asia	Human	NC	2020-01-25	C	C	T	G	G	1 / 99%	0 / 99%	G27214C	/
EPI_ISL_408977	hCoV-19/Sydney/3/2020	Oceania / Australia / New South Wales / Sydney	Oceania	Human	NC	2020-01-25	C	C	T	T	G	1 / 99%	1 / 99%	G26144T	orf3a(G251V)
EPI_ISL_411902	hCoV-19/Cambodia/0012/2020	Asia / Cambodia / Sihanoukville	other Asia	Human	WH	2020-01-27	C	C	T	G	G	1 / 99%	1 / 99%	G25654T	orf3a(V88L)
EPI_ISL_408431	hCoV-19/France/IDF0626/2020	Europe / France / Ile-de-France / Paris	Europe	Human	NC	2020-01-29	C	C	T	G	G	1 / 99%	0 / 100%	C25153T	/
EPI_ISL_407988	hCoV-19/Singapore/3/2020	Asia / Singapore	other Asia	Human	NC	2020-02-01	C	C	T	G	T	1 / 99%	1 / 99%	G11083T	orf1ab(L3606F)
EPI_ISL_412872	hCoV-19/Korea/KCDC12/2020	Asia / South Korea / Gyeonggi-do	other Asia	human	NC	2020-02-01	C	C	T	G	G	1 / 99%	0 / 100%	C29870A	/
EPI_ISL_410537	hCoV-19/Singapore/6/2020	Asia / Singapore	other Asia	Human	NC	2020-02-09	C	C	T	G	G	1 / 99%	1 / 99%	G27147C	M(D209H)
EPI_ISL_412968	hCoV-19/Japan/Hu_DP_Kng_19-020/2020	Asia / Japan	other Asia	human	NC	2020-02-10	C	C	T	G	T	1 / 99%	1 / 99%	G11083T	orf1ab(L3606F)
EPI_ISL_411955	hCoV-19/USA/CA8/2020	North America / USA / California	North America	Human	NC	2020-02-10	C	C	T	G	G	1 / 99%	0 / 100%	A24325G	/
EPI_ISL_413613	hCoV-19/USA/CruiseA-8/2020	North America / USA	North America	human	NC	2020-02-17	C	C	T	G	G	1 / 99%	1 / 99%	C9474T	orf1ab(A3070V)
EPI_ISL_413615	hCoV-19/USA/CruiseA-10/2020	North America / USA	North America	human	NC	2020-02-17	C	C	T	G	G	1 / 99%	1 / 99%	G3259T	orf1ab(Q998S)
EPI_ISL_413616	hCoV-19/USA/CruiseA-11/2020	North America / USA	North America	human	NC	2020-02-17	C	C	T	G	G	1 / 99%	0 / 100%	C10036T	/
EPI_ISL_413617	hCoV-19/USA/CruiseA-12/2020	North America / USA	North America	human	NC	2020-02-20	C	C	T	G	G	1 / 99%	0 / 100%	C29635T	/
EPI_ISL_412862	hCoV-19/USA/CA9/2020	North America / USA / California / Solano	North America	human	NC	2020-02-23	C	C	T	G	G	1 / 99%	1 / 99%	C9924T	orf1ab(A3220V)
EPI_ISL_413622	hCoV-19/USA/CruiseA-17/2020	North America / USA	North America	human	NC	2020-02-24	C	C	T	G	G	1 / 99%	1 / 99%	A5845T	orf1ab(K1860N)
EPI_ISL_406798	hCoV-19/Wuhan/WH01/2019	Asia / China / Hubei / Wuhan	mainland China	Human	WH	2019-12-26	C	C	T	G	G	2 / 99%	2 / 99%	C6968A; T11764A	orf1ab(L2235I; N3833K)
EPI_ISL_402121	hCoV-19/Wuhan/IVDC-HB-05/2019	Asia / China / Hubei / Wuhan	mainland China	Human	HNSM	2019-12-30	C	C	T	G	G	2 / 99%	0 / 100%	G20670A; G20679A	/
EPI_ISL_402127	hCoV-19/Wuhan/WIV02/2019	Asia / China / Hubei / Wuhan	mainland China	Human	HNSM	2019-12-30	C	C	T	G	G	2 / 99%	1 / 99%	G21316A; A24325G	orf1ab(D7018N)
EPI_ISL_402128	hCoV-19/Wuhan/WIV05/2019	Asia / China / Hubei / Wuhan	mainland China	Human	HNSM	2019-12-30	C	C	T	G	G	2 / 99%	2 / 99%	G7016A; A21137G	orf1ab(G2251S); orf1ab(S6958G)
EPI_ISL_402130	hCoV-19/Wuhan/WIV07/2019	Asia / China / Hubei / Wuhan	mainland China	Human	HNSM	2019-12-30	C	C	T	G	G	2 / 99%	2 / 99%	A8001C; C9534T	orf1ab(D2579ab; T3090I)
EPI_ISL_413691	hCoV-19/China/WF0001/2020	Asia / China	mainland China	human	NC	2020-01	C	T	C	G	G	2 / 99%	1 / 99%	C8782T, T28144C	orf8(L84S)
EPI_ISL_413692	hCoV-19/China/WF0002/2020	Asia / China	mainland China	human	NC	2020-01	C	C	T	G	G	2 / 99%	2 / 99%	T22020C, G24680T	S(M153T; V1040F)
EPI_ISL_413693	hCoV-19/China/WF0003/2020	Asia / China	mainland China	human	NC	2020-01	C	C	T	G	G	2 / 99%	2 / 99%	C2334T, C26198T	orf1ab(A690V); orf3a(T269M)
EPI_ISL_413694	hCoV-19/China/WF0004/2020	Asia / China	mainland China	human	NC	2020-01	C	C	T	G	G	2 / 99%	2 / 99%	T22020C, G24680T	S(M153T; V1040F)
EPI_ISL_402120	hCoV-19/Wuhan/IVDC-HB-04/2020	Asia / China / Hubei / Wuhan	mainland China	Human	HNSM	2020-01-01	C	C	T	G	G	2 / 99%	1 / 99%	C27493T; C28253T	orf7a(P34S)
EPI_ISL_408514	hCoV-19/Wuhan/IVDC-HB-envF13-20/2020	Asia / China / Hubei / Wuhan	mainland China	Environment	HNSM	2020-01-01	C	C	T	G	G	2 / 99%	0 / 100%	C15T; C48A	/
EPI_ISL_406801	hCoV-19/Wuhan/WH04/2020	Asia / China / Hubei / Wuhan	mainland China	Human	NC	2020-01-05	C	T	C	G	G	2 / 99%	1 / 99%	C8782T; T28144C	orf8(L84S)
EPI_ISL_404227	hCoV-19/Zhejiang/WZ-01/2020	Asia / China / Zhejiang	mainland China	Human	WH	2020-01-16	C	C	T	G	G	2 / 99%	0 / 100%	A31G; C583T	/
EPI_ISL_406594	hCoV-19/Shenzhen/SZTH-003/2020	Asia / China / Guandong / Shenzhen	mainland China	Human	NC	2020-01-16	C	C	T	G	G	2 / 99%	2 / 99%	C27577T; C28854T	orf7a(Q62*); N(S194L)
EPI_ISL_412979	hCoV-19/Wuhan/HBCDC-HB-03/2020	Asia / China / Hubei / Wuhan	mainland China	human	NC	2020-01-18	C	T	C	G	G	2 / 99%	1 / 99%	C8782T, T28144C	orf8(L84S)
EPI_ISL_408488	hCoV-19/Jiangsu/IVDC-JS-001/2020	Asia / China / Jiangsu / Huaian	mainland China	Human	NC	2020-01-19	C	C	T	G	G	2 / 99%	0 / 100%	T54del; T58A	/
EPI_ISL_406036	hCoV-19/USA/CA2/2020	North America / USA / California / Orange County	North America	Human	NC	2020-01-22	C	C	T	T	G	2 / 99%	2 / 99%	C17000T; G26144T	orf1ab(H5579Y); orf3a(G251V)
EPI_ISL_406533	hCoV-19/Guangzhou/20SF206/2020	Asia / China / Guangdong / Guangzhou	mainland China	Human	NC	2020-01-22	C	C	T	G	G	2 / 99%	1 / 99%	C15324T; C29303T	N(P344S)
EPI_ISL_406534	hCoV-19/Foshan/20SF207/2020	Asia / China / Guangdong / Foshan	mainland China	Human	NC	2020-01-22	C	C	T	G	G	2 / 99%	1 / 99%	C28291T; C28854T	N(S194L)
EPI_ISL_408976	hCoV-19/Sydney/2/2020	Oceania / Australia / New South Wales / Sydney	Oceania	Human	NC	2020-01-22	C	C	T	G	G	2 / 99%	1 / 99%	C8327T; G29449T	orf1ab(L2688F)
EPI_ISL_411066	hCoV-19/Fujian/13/2020	Asia / China / Fujian	mainland China	Human	NC	2020-01-22	C	C	T	G	G	2 / 99%	1 / 99%	C17373T; G29755A	orf1ab(P5703L)
EPI_ISL_406596	hCoV-19/France/IDF0372/2020	Europe / France / Ile-de-France / Paris	Europe	Human	NC	2020-01-23	C	C	T	T	G	2 / 99%	2 / 99%	G22661T; G26144T	S(V367F); orf3a(G251V)
EPI_ISL_406597	hCoV-19/France/IDF0373/2020	Europe / France / Ile-de-France / Paris	Europe	Human	WH	2020-01-23	C	C	T	T	G	2 / 99%	2 / 99%	G22661T; G26144T	S(V367F); orf3a(G251V)
EPI_ISL_410720	hCoV-19/France/IDF0372-isl/2020	Europe / France / Ile-de-France / Paris	Europe	Human	NC	2020-01-23	C	C	T	T	G	2 / 99%	2 / 99%	G22661T; G26144T	S(V367F); orf3a(G251V)
EPI_ISL_407893	hCoV-19/Australia/NSW01/2020	Oceania / Australia / New South Wales / Sydney	Oceania	Human	NC	2020-01-24	C	T	C	G	G	2 / 99%	1 / 99%	C8782T; T28144C	orf8(L84S)
EPI_ISL_413014	hCoV-19/Canada/ON-PHL2445/2020	North America / Canada / Ontario	North America	human	WH	2020-01-25	C	C	T	G	G	2 / 99%	2 / 99%	A5084G, C28854T	orf1ab(I1607V); N(S194L)
EPI_ISL_410713	hCoV-19/Singapore/7/2020	Asia / Singapore	other Asia	Human	NC	2020-01-27	C	C	T	T	G	2 / 99%	1 / 99%	G26144T; C28849T	orf3a(G251V)
EPI_ISL_411219	hCoV-19/France/IDF0386-islP1/2020	Europe / France / Ile-de-France / Paris	Europe	Human	NC	2020-01-28	C	C	T	T	G	2 / 99%	2 / 99%	G22661T; G26144T	S(V367F); orf3a(G251V)
EPI_ISL_411220	hCoV-19/France/IDF0386-islP3/2020	Europe / France / Ile-de-France / Paris	Europe	Human	NC	2020-01-28	C	C	T	T	G	2 / 99%	2 / 99%	G22661T; G26144T	S(V367F); orf3a(G251V)
EPI_ISL_408010	hCoV-19/USA/CA5/2020	North America / USA / California	North America	Human	NC	2020-01-29	C	C	T	G	G	2 / 99%	2 / 99%	C2091T; C21707T	orf1ab(T609I); S(H49Y)
EPI_ISL_412974	hCoV-19/Italy/SPL1/2020	Europe / Italy / Rome	Europe	human	NC	2020-01-29	C	C	T	T	T	2 / 99%	2 / 99%	G11083T, G26144T	orf1ab(L3606F); orf3a(G251V)
EPI_ISL_412029	hCoV-19/Hong Kong/VM20001988/2020	Asia / Hong Kong	other Asia	human	NC	2020-01-30	C	C	T	T	G	2 / 99%	2 / 99%	T13929C, G26144T	orf1ab(M4555T); orf3a(G251V)
EPI_ISL_410546	hCoV-19/Italy/INMI1-cs/2020	Europe / Italy / Rome	Europe	Human	HB	2020-01-31	C	C	T	T	T	2 / 99%	2 / 99%	G11083T; G26144T	orf1ab(L3606F); orf3a(G251V)
EPI_ISL_413729	hCoV-19/China/WF0015/2020	Asia / China	mainland China	human	NC	2020-02	C	T	C	G	G	2 / 99%	1 / 99%	C8782T, T28144C	orf8(L84S)
EPI_ISL_413746	hCov-19/China/WF0016/2020	Asia / China	mainland China	human	NC	2020-02	C	T	C	G	G	2 / 99%	1 / 99%	C8782T, T28144C	orf8(L84S)
EPI_ISL_413748	hCoV-19/China/WF0018/2020	Asia / China	mainland China	human	NC	2020-02	C	T	C	G	G	2 / 99%	1 / 99%	C8782T, T28144C	orf8(L84S)
EPI_ISL_413750	hCoV-19/China/WF0020/2020	Asia / China	mainland China	human	NC	2020-02	C	T	C	G	G	2 / 99%	1 / 99%	C8782T, T28144C	orf8(L84S)
EPI_ISL_412030	hCoV-19/Hong Kong/VB20026565/2020	Asia / Hong Kong	other Asia	human	NC	2020-02-01	C	C	T	G	T	2 / 99%	1 / 99%	G11083T, G29841A	orf1ab(L3606F)
EPI_ISL_413861	hCoV-19/China/GD2020080-P0010/2020	Asia / China / Guangdong	mainland China	human	NC	2020-02-01	C	C	T	G	G	2 / 99%	0 / 100%	A11782G, C12473T	/
EPI_ISL_413863	hCoV-19/China/GD2020087-P0008/2020	Asia / China / Guangdong	mainland China	human	NC	2020-02-01	C	C	T	T	G	2 / 99%	2 / 99%	C22787G, G26144T	S(Q409E); orf3a(G251V)
EPI_ISL_410719	hCoV-19/Singapore/11/2020	Asia / Singapore	other Asia	Human	NC	2020-02-02	C	C	T	G	G	2 / 99%	1 / 99%	A13679G; C17373T	orf1ab(P5703L)
EPI_ISL_410714	hCoV-19/Singapore/8/2020	Asia / Singapore	other Asia	Human	NC	2020-02-03	C	C	T	T	G	2 / 99%	1 / 99%	C21859T; G26144T	orf3a(G251V)
EPI_ISL_410715	hCoV-19/Singapore/9/2020	Asia / Singapore	other Asia	Human	NC	2020-02-04	C	C	T	T	G	2 / 99%	1 / 99%	C10138T; G26144T	orf3a(G251V)
EPI_ISL_410716	hCoV-19/Singapore/10/2020	Asia / Singapore	other Asia	Human	NC	2020-02-04	C	C	T	T	G	2 / 99%	1 / 99%	C10138T; G26144T	orf3a(G251V)
EPI_ISL_410218	hCoV-19/Taiwan/NTU02/2020	Asia / Taiwan / Taipei	other Asia	Human	WH	2020-02-05	C	C	T	G	G	2 / 99%	1 / 99%	A9034G; C9491T	orf1ab(H3076Y)
EPI_ISL_410536	hCoV-19/Singapore/5/2020	Asia / Singapore	other Asia	Human	NC	2020-02-06	C	C	T	T	G	2 / 99%	1 / 99%	C10138T; G26144T	orf3a(G251V)
EPI_ISL_412969	hCoV-19/Japan/Hu_DP_Kng_19-027/2020	Asia / Japan	other Asia	human	NC	2020-02-10	C	C	T	G	T	2 / 99%	1 / 99%	G11083T, C29635T	orf1ab(L3606F)
EPI_ISL_413606	hCoV-19/USA/CruiseA-1/2020	North America / USA	North America	human	NC	2020-02-17	C	C	T	G	G	2 / 99%	1 / 99%	C3099T, G28378T	orf1ab(T945I)
EPI_ISL_413607	hCoV-19/USA/CruiseA-2/2020	North America / USA	North America	human	NC	2020-02-18	C	C	T	G	G	2 / 99%	1 / 99%	C28409T, G29736T	N(P46S)
EPI_ISL_413459	hCoV-19/Japan/TK/20-31-3/2020	Asia / Japan / Tokyo	other Asia	human	Diamond Princess cruise ship	2020-02-20	C	C	T	G	.	2 / 99%	1 / 99%	G11083T, C29635T,	orf1ab(L3606F)
EPI_ISL_413611	hCoV-19/USA/CruiseA-6/2020	North America / USA	North America	human	NC	2020-02-21	C	C	T	G	G	2 / 99%	0 / 100%	G11410A, C26326T	/
EPI_ISL_413558	hCoV-19/USA/CA-CDPH-UC2/2020	North America / USA / California / Solano County	North America	human	NC	2020-02-27	C	C	T	G	G	2 / 99%	2 / 99%	C9924T, A15641C	orf1ab(A3220V; I5126L)
EPI_ISL_402123	hCoV-19/Wuhan/IPBCAMS-WH-01/2019	Asia / China / Hubei / Wuhan	mainland China	Human	WH	2019-12-24	C	C	T	G	G	3 / 99%	2 / 99%	A3778G; A8388G; T8987A	orf1ab(N2708S; F2908I)
EPI_ISL_408515	hCoV-19/Wuhan/IVDC-HB-envF13-21/2020	Asia / China / Hubei / Wuhan	mainland China	Environment	HNSM	2020-01-01	C	C	T	G	G	3 / 99%	2 / 99%	C48A; A12350C; A29019T	orf1ab(M4029L); N(K249I)
EPI_ISL_406030	hCoV-19/Shenzhen/HKU-SZ-002/2020	Asia / China / Guangdong / Shenzhen	mainland China	Human	WH	2020-01-10	C	T	C	G	G	3 / 99%	1 / 99%	C8782T; T28144C; C29095T	orf8(L84S)
EPI_ISL_406593	hCoV-19/Shenzhen/SZTH-002/2020	Asia / China / Guandong / Shenzhen	mainland China	Human	NC	2020-01-13	C	T	C	G	G	3 / 99%	1 / 99%	C8782T; T28144C; C29095T	orf8(L84S)
EPI_ISL_403932	hCoV-19/Guangdong/20SF012/2020	Asia / China / Guandong / Shenzhen	mainland China	Human	NC	2020-01-14	C	T	C	G	G	3 / 99%	1 / 99%	C8782T; T28144C; C29095T	orf8(L84S)
EPI_ISL_403933	hCoV-19/Guangdong/20SF013/2020	Asia / China / Guandong / Shenzhen	mainland China	Human	NC	2020-01-15	C	T	C	G	G	3 / 99%	1 / 99%	C8782T; T28144C; C29095T	orf8(L84S)
EPI_ISL_403935	hCoV-19/Guangdong/20SF025/2020	Asia / China / Guangdong / Shenzhen	mainland China	Human	NC	2020-01-15	C	T	C	G	G	3 / 99%	1 / 99%	C8782T; T28144C; C29095T	orf8(L84S)
EPI_ISL_408480	hCoV-19/Yunnan/IVDC-YN-003/2020	Asia / China / Yunnan / Kunming	mainland China	Human	NC	2020-01-17	C	T	C	G	T	3 / 99%	2 / 99%	C8782T; G11083T; T28144C	orf1ab(L3606F); orf8(L84S)
EPI_ISL_404895	hCoV-19/USA/WA1/2020	North America / USA / Washington / Snohomish County	North America	Human	NC	2020-01-19	C	T	C	G	G	3 / 99%	1 / 99%	C8782T; C18060T; T28144C	orf8(L84S)
EPI_ISL_411060	hCoV-19/Fujian/8/2020	Asia / China / Fujian	mainland China	Human	NC	2020-01-21	C	T	C	G	G	3 / 99%	2 / 99%	C8782T; C18060T; T28144C	orf1ab(S5932F); orf8(L84S)
EPI_ISL_411950	hCoV-19/Jiangsu/JS01/2020	Asia / China / Jiangsu	mainland China	Human	NC	2020-01-23	C	C	T	G	G	3 / 99%	2 / 99%	C3768T; C25919T; C29732T	orf1ab(T1168I); orf3a(T176I)
EPI_ISL_411926	hCoV-19/Taiwan/3/2020	Asia / Taiwan / Taipei	other Asia	Human	NC	2020-01-24	C	T	C	G	G	3 / 99%	1 / 99%	C8782T; T28144C; A29889G	orf8(L84S)
EPI_ISL_407214	hCoV-19/USA/WA1-A12/2020	North America / USA / Washington	North America	Human	NC	2020-01-25	C	T	C	G	G	3 / 99%	2 / 99%	C8782T; C18060T; T28144C	orf1ab(S5932F); orf8(L84S)
EPI_ISL_407215	hCoV-19/USA/WA1-F6/2020	North America / USA / Washington	North America	Human	NC	2020-01-25	C	T	C	G	G	3 / 99%	2 / 99%	C8782T; C18060T; T28144C	orf1ab(S5932F); orf8(L84S)
EPI_ISL_406862	hCoV-19/Germany/BavPat1/2020	Europe / Germany / Bavaria / Munich	Europe	Human	NC	2020-01-28	T	C	T	G	G	3 / 99%	1 / 99%	C241T; C3037T; A23403G	S(D614G)
EPI_ISL_408008	hCoV-19/USA/CA3/2020	North America / USA / California	North America	Human	NC	2020-01-29	C	C	T	G	G	3 / 99%	3 / 99%	G614A; A5084G; C28854T	orf1ab(A117T; I1607V); N(S194L)
EPI_ISL_408009	hCoV-19/USA/CA4/2020	North America / USA / California	North America	Human	NC	2020-01-29	C	C	T	G	G	3 / 99%	3 / 99%	G614A; A5084G; C28854T	orf1ab(A117T; I1607V); N(S194L)
EPI_ISL_408430	hCoV-19/France/IDF0515/2020	Europe / France / Ile-de-France / Paris	Europe	Human	NC	2020-01-29	C	C	T	G	T	3 / 99%	3 / 99%	C1190T; C9438T; G11083T	orf1ab(P309S; T3058I; L3606F)
EPI_ISL_410984	hCoV-19/France/IDF0515-isl/2020	Europe / France / Ile-de-France / Paris	Europe	Human	NC	2020-01-29	C	C	T	G	T	3 / 99%	3 / 99%	C1190T; C9438T; G11083T	orf1ab(P309S; T3058I; L3606F)
EPI_ISL_413854	hCoV-19/China/2020XN4475-P0042/2020	Asia / China / Guangdong	mainland China	human	NC	2020-01-30	C	T	C	G	G	3 / 99%	2 / 99%	C6501T, C8782T, T28144C	orf1ab(P2079L); orf8(L84S)
EPI_ISL_408489	hCoV-19/Taiwan/NTU01/2020	Asia / Taiwan / Taipei	other Asia	Human	WH	2020-01-31	C	T	C	G	G	3 / 99%	2 / 99%	C8782T; G11528S; T28144C	orf1ab(ab3755X); orf8(L84S)
EPI_ISL_411218	hCoV-19/France/IDF0571/2020	Europe / France / Ile-de-France / Paris	Europe	Human	NC	2020-02-02	C	C	T	G	T	3 / 99%	3 / 99%	C1190T; C9438T; G11083T	orf1ab(P309S; T3058I; L3606F)
EPI_ISL_407976	hCoV-19/Belgium/GHB-03021/2020	Europe / Belgium / Leuven	Europe	Human	WH	2020-02-03	C	T	C	G	G	3 / 99%	1 / 99%	C8782T; T28144C; A29863T	orf8(L84S)
EPI_ISL_412966	hCoV-19/China/IQTC01/2020	Asia / China / Guangdong / Guangzhou	mainland China	human	NC	2020-02-05	C	C	T	G	G	3 / 99%	2 / 99%	A4T, C15324T, C29303T	orf1ab(T5020I); N(P344S)
EPI_ISL_413864	hCoV-19/China/GD2020246-P0028/2020	Asia / China / Guangdong	mainland China	human	NC	2020-02-09	C	C	T	G	G	3 / 99%	2 / 99%	T42N, C15324T, C29303T	orf1ab(T5020I); N(P344S)
EPI_ISL_413612	hCoV-19/USA/CruiseA-7/2020	North America / USA	North America	human	NC	2020-02-17	C	C	T	G	G	3 / 99%	1 / 99%	C3738T, G11410A, C26326T	orf1ab(P1158L)
EPI_ISL_413609	hCoV-19/USA/CruiseA-4/2020	North America / USA	North America	human	NC	2020-02-21	C	C	T	G	G	3 / 99%	1 / 99%	C1385T, C29230T, C29635T	orf1ab(H374Y)
EPI_ISL_413619	hCoV-19/USA/CruiseA-14/2020	North America / USA	North America	human	NC	2020-02-25	C	C	T	G	G	3 / 99%	2 / 99%	C6636T, C11750T, C11956T	orf1ab(T2124I; L3829F)
EPI_ISL_413580	hCoV-19/Netherlands/Oisterwijk_1364072/2020	Europe / Netherlands / Oisterwijk	Europe	human	NC	2020-03-02	C	C	T	G	G	3 / 99%	1 / 99%	ATG1605-1607del	orf1ab(D448del)
EPI_ISL_413590	hCoV-19/Netherlands/Utrecht_1364066/2020	Europe / Netherlands / Utrecht	Europe	human	NC	2020-03-02	C	C	T	G	G	3 / 99%	1 / 99%	ATG1605-1607del	orf1ab(D448del)
EPI_ISL_412978	hCoV-19/Wuhan/HBCDC-HB-02/2020	Asia / China / Hubei / Wuhan	mainland China	human	NC	2020-01-17	C	T	C	G	G	4 / 99%	3 / 99%	C8782T, C12141A, C23816T, T28144C	orf1ab(T3959N); S(L752F); orf8(L84S)
EPI_ISL_406223	hCoV-19/USA/AZ1/2020	North America / USA / Arizona / Phoenix	North America	Human	NC	2020-01-22	C	T	C	G	T	4 / 99%	2 / 99%	C8782T; G11083T; T28144C; C29095T	orf1ab(L3606F); orf8(L84S)
EPI_ISL_406031	hCoV-19/Taiwan/2/2020	Asia / Taiwan / Kaohsiung	other Asia	Human	NC	2020-01-23	C	C	T	T	G	4 / 99%	3 / 99%	G16188T; A25964G; G26144T; 29877Tin	orf1ab(N5310K); orf3a(E191G; G251V)
EPI_ISL_407193	hCoV-19/South Korea/KCDC03/2020	Asia / South Korea / Gyeonggi-do	other Asia	Human	NC	2020-01-25	C	T	C	G	G	4 / 99%	2 / 99%	T4402C; G5062T; C8782T; T28144C	orf1ab(L1599F); orf8(L84S)
EPI_ISL_413518	hCoV-19/Beijing/105/2020	Asia / China / Beijing	mainland China	human	NC	2020-01-26	C	T	C	G	G	4 / 99%	2 / 99%	T4402C, G5062T, C8782T, T28144C	orf1ab(L1599F); orf8(L84S)
EPI_ISL_413519	hCoV-19/Beijing/231/2020	Asia / China / Beijing	mainland China	human	NC	2020-01-28	C	T	C	G	G	4 / 99%	2 / 99%	T4402C, G5062T, C8782T, T28144C	orf1ab(L1599F); orf8(L84S)
EPI_ISL_413521	hCoV-19/Beijing/235/2020	Asia / China / Beijing	mainland China	human	NC	2020-01-28	C	T	C	G	G	4 / 99%	2 / 99%	T4402C, G5062T, C8782T, T28144C	orf1ab(L1599F); orf8(L84S)
EPI_ISL_408669	hCoV-19/Japan/KY-V-029/2020	Asia / Japan / Kyoto	other Asia	Human	NC	2020-01-29	C	C	T	G	G	4 / 99%	4 / 99%	C11557T; C15324T; C25810G; C29303T	orf1ab(E3764D; T5020I); orf3a(L140V); N(P344S)
EPI_ISL_412967	hCoV-19/China/IQTC02/2020	Asia / China / Guangzhou	mainland China	human	NC	2020-01-29	C	C	T	G	G	4 / 99%	3 / 99%	G6819T, C17373T, C19610T, G29527A	orf1ab(S2185I; P5703L; Q6499*)
EPI_ISL_412870	hCoV-19/Korea/KCDC06/2020	Asia / South Korea/ Seoul	other Asia	human	NC	2020-01-30	C	T	C	G	G	4 / 99%	2 / 99%	T4402C, G5062T, C8782T, T28144C	orf1ab(L1599F); orf8(L84S)
EPI_ISL_413853	hCoV-19/China/2020XN4243-P0035/2020	Asia / China / Guangdong	mainland China	human	NC	2020-01-30	C	T	C	G	G	4 / 99%	2 / 99%	C8782T, T28144C, G28878A, G29742A	orf8(L84S); N(S202N)
EPI_ISL_408666	hCoV-19/Japan/TY-WK-501/2020	Asia / Japan / Tokyo	other Asia	Human	NC	2020-01-31	C	T	C	G	G	4 / 99%	1 / 99%	C2662T; C8782T; T28144C; C29095T	orf8(L84S)
EPI_ISL_408670	hCoV-19/USA/WI1/2020	North America / USA / Wisconsin	North America	Human	NC	2020-01-31	C	C	T	G	G	4 / 99%	2 / 99%	C17373T; 20298-20300del	orf1b(P5703L; 6639del)
EPI_ISL_413711	hCoV-19/China/WF0014/2020	Asia / China	mainland China	human	NC	2020-02	C	T	C	G	G	4 / 99%	3 / 99%	C6501T, C8782T, C16887T, T28144C	orf1ab(P2079L; Q5538*); orf8(L84S)
EPI_ISL_413749	hCoV-19/China/WF0019/2020	Asia / China	mainland China	human	NC	2020-02	C	T	C	G	G	4 / 99%	3 / 99%	C8782T, C14768T, A17805T, T28144C	orf1ab(L4835F; Q5847L); orf8(L84S)
EPI_ISL_413809	hCoV-19/China/WF0029/2020	Asia / China	mainland China	human	NC	2020-02	C	T	C	G	G	4 / 99%	2 / 99%	C8782T, G18686T, T28144C, C29095T	orf1ab(A6141S); orf8(L84S)
EPI_ISL_410718	hCoV-19/Australia/QLD04/2020	Oceania / Australia / Queensland / Gold Coast	Oceania	Human	NC	2020-02-05	C	T	C	G	G	4 / 99%	2 / 99%	C8782T; T28144C; G28878A; G29742A	orf8(L84S); N(S202N)
EPI_ISL_411954	hCoV-19/USA/CA7/2020	North America / USA / California	North America	Human	NC	2020-02-06	C	T	C	G	G	4 / 99%	2 / 99%	C8782T; T28144C; G28878A; G29742A	orf8(L84S); N(S202N)
EPI_ISL_413018	hCoV-19/South Korea/KUMC02/2020	Asia / South Korea	other Asia	human	NC	2020-02-06	C	C	T	T	G	4 / 99%	3 / 99%	A2707G, G26144T, G26640T, T26677C	orf3a(G251V); M(A40S; I52T)
EPI_ISL_413513	hCoV-19/South Korea/KUMC03/2020	Asia / South Korea	other Asia	human	NC	2020-02-27	C	T	C	G	G	4 / 99%	2 / 99%	T4402C, G5062T, C8782T, T28144C	orf1ab(L1599F); orf8(L84S)
EPI_ISL_413514	hCoV-19/South Korea/KUMC04/2020	Asia / South Korea	other Asia	human	NC	2020-02-27	C	T	C	G	G	4 / 99%	2 / 99%	T4402C, G5062T, C8782T, T28144C	orf1ab(L1599F); orf8(L84S)
EPI_ISL_413515	hCoV-19/South Korea/KUMC05/2020	Asia / South Korea	other Asia	human	NC	2020-02-27	C	T	C	G	G	4 / 99%	2 / 99%	T4402C, G5062T, C8782T, T28144C	orf1ab(L1599F); orf8(L84S)
EPI_ISL_413516	hCoV-19/South Korea/KUMC06/2020	Asia / South Korea	other Asia	human	NC	2020-02-27	C	T	C	G	G	4 / 99%	2 / 99%	T4402C, G5062T, C8782T, T28144C	orf1ab(L1599F); orf8(L84S)
EPI_ISL_413555	hCoV-19/Wales/PHW1/2020	Europe / United Kingdom / Wales	Europe	human	NC	2020-02-27	T	C	T	G	G	4 / 99%	1 / 99%	C241T, C3037T, C14408T, A23403G	S(D614G)
EPI_ISL_413582	hCoV-19/Netherlands/Rotterdam_1363790/2020	Europe / Netherlands / Rotterdam	Europe	human	NC	2020-03-01	C	C	T	G	G	4 / 99%	2 / 99%	ATG1605-1607del, C12621T	orf1ab(D448del; S4119L)
EPI_ISL_413566	hCoV-19/Netherlands/Blaricum_1364780/2020	Europe / Netherlands / Blaricum	Europe	human	NC	2020-03-02	T	C	T	G	G	4 / 99%	1 / 99%	C241T, C3037T, C14408T, A23403G	S(D614G)
EPI_ISL_413577	hCoV-19/Netherlands/Naarden_1364774/2020	Europe / Netherlands / Naarden	Europe	human	NC	2020-03-02	C	C	T	G	G	4 / 99%	1 / 99%	T514C, ATG1605-1607del	orf1ab(D448del)
EPI_ISL_413583	hCoV-19/Netherlands/Rotterdam_1364040/2020	Europe / Netherlands / Rotterdam	Europe	human	NC	2020-03-02	C	C	T	G	G	4 / 99%	1 / 99%	T514C, ATG1605-1607del	orf1ab(D448del)
EPI_ISL_413591	hCoV-19/Netherlands/Zeewolde_1365080/2020	Europe / Netherlands / Zeewolde	Europe	human	NC	2020-03-02	T	C	T	G	G	4 / 99%	1 / 99%	C241T, C3037T, C14408T, A23403G	S(D614G)
EPI_ISL_413603	hCoV-19/Finland/FIN03032020B/2020	Europe / Finland / Helsinki	Europe	human	NC	2020-03-03	C	C	T	T	T	4 / 99%	4 / 99%	G11083T, C14805T, G26144T, G29405C	orf1ab(L3606F; T4847I); orf3a(G251V); N(E378Q)
EPI_ISL_412459	hCoV-19/Jingzhou/HBCDC-HB-01/2020	Asia / China / Hubei / Jingzhou	mainland China	human	HNSM	2020-01-08	C	C	T	G	G	5 / 99%	3 / 99%	C18828T, C26370T, C27944T, C28093T, G28183A	orf1ab(S6188F); orf8(S67F; S97N)
EPI_ISL_405839	hCoV-19/Shenzhen/HKU-SZ-005/2020	Asia / China / Guangdong / Shenzhen	mainland China	Human	WH	2020-01-11	C	T	C	G	G	5 / 99%	2 / 99%	C8782T; C9561T; T15607C; T28144C; C29095T	orf1ab(S3099L); orf8(L84S)
EPI_ISL_412980	hCoV-19/Wuhan/HBCDC-HB-04/2020	Asia / China / Hubei / Wuhan	mainland China	human	NC	2020-01-18	C	T	C	G	G	5 / 99%	2 / 99%	C8782T, T18996C, C24370T, T28144C, T29029C	orf1ab(L6244P); orf8(L84S)
EPI_ISL_408478	hCoV-19/Chongqing/YC01/2020	Asia / China / Chongqinq / Yongchuan	mainland China	Human	NC	2020-01-21	C	T	C	G	G	5 / 99%	2 / 99%	C1342T; C8782T; C18060T; T28144C; C29200T	orf1ab(S5932F); orf8(L84S)
EPI_ISL_411952	hCoV-19/Jiangsu/JS02/2020	Asia / China / Jiangsu	mainland China	Human	NC	2020-01-24	C	C	T	G	G	5 / 99%	3 / 99%	G3860A; C7420T; G13571T; C21707T; G26211T	orf1ab(V1199I; V4436F); S(H49Y)
EPI_ISL_413520	hCoV-19/Beijing/233/2020	Asia / China / Beijing	mainland China	human	NC	2020-01-28	C	T	C	G	G	5 / 99%	3 / 99%	T4402C, G5062T, C8782T, T28144C, A29301T	orf1ab(L1599F); orf8(L84S); N(D343V)
EPI_ISL_407073	hCoV-19/England/02/2020	Europe / England	Europe	Human	NC	2020-01-29	C	T	C	G	G	5 / 99%	3 / 99%	C8782T; T18488C; T23605G; T28144C; A29596G	orf1ab(Y6075H); orf8(L84S); ofr10(I13M)
EPI_ISL_408665	hCoV-19/Japan/TY-WK-012/2020	Asia / Japan / Tokyo	other Asia	Human	NC	2020-01-29	C	T	C	G	G	5 / 99%	2 / 99%	C2662T; C3792T; C8782T; T28144C; C29095T	orf1ab(A1176V); orf8(L84S)
EPI_ISL_408667	hCoV-19/Japan/TY-WK-521/2020	Asia / Japan / Tokyo	other Asia	Human	NC	2020-01-31	C	T	C	G	G	5 / 99%	1 / 99%	C2662T; C8782T; T28144C; C29095T; G29705T	orf8(L84S)
EPI_ISL_413857	hCoV-19/China/2020XN4448-P0002/2020	Asia / China / Guangdong	mainland China	human	NC	2020-01-31	C	C	T	G	G	5 / 99%	3 / 99%	A1430G, G5155A, G16535T, C18568T, A19705G	orf1ab(N389D; A5424S; I6480M)
EPI_ISL_413697	hCoV-19/China/WF0012/2020	Asia / China	mainland China	human	NC	2020-02	C	T	C	G	G	5 / 99%	2 / 99%	C207T, T946C, C8782T, A11430G, T28144C	orf1ab(Y3722C); orf8(L84S)
EPI_ISL_413751	hCoV-19/China/WF0021/2020	Asia / China	mainland China	human	NC	2020-02	C	T	C	G	G	5 / 99%	2 / 99%	C8782T, T28144C, TTT27792-27794del	orf7b(L22del); orf8(L84S)
EPI_ISL_413761	hCoV-19/China/WF0026/2020	Asia / China	mainland China	human	NC	2020-02	C	T	C	G	G	5 / 99%	2 / 99%	C207T, T946C, C8782T, A11430G, T28144C	orf1ab(Y3722C); orf8(L84S)
EPI_ISL_410717	hCoV-19/Australia/QLD03/2020	Oceania / Australia / Queensland / Gold Coast	Oceania	Human	NC	2020-02-05	C	T	C	G	G	5 / 99%	3 / 99%	C8782T; T18603C; T28144C; G28878A; G29742A	orf1ab(M6113T); orf8(L84S); N(S202N)
EPI_ISL_412982	hCoV-19/Wuhan/HBCDC-HB-06/2020	Asia / China / Hubei / Wuhan	mainland China	human	NC	2020-02-07	C	T	C	G	G	5 / 99%	3 / 99%	G5657A, C8782T, A23403G, A25725G, T28144C,	orf1ab(V1798I); S(D614G); orf8(L84S)
EPI_ISL_413456	hCoV-19/USA/WA-S2/2020	North America / USA / Washington / King County	North America	human	NC	2020-02-20	C	T	C	G	G	5 / 99%	3 / 99%	C8782T, C17747T, A17858G, C18060T, T28144C	orf1ab(M5868V; S5932F); orf8(L84S)
EPI_ISL_413016	hCoV-19/Brazil/SPBR-02/2020	South America / Brazil / Sao Paulo/ Sao Paulo	South America	human	Travel history to Italy and passed through Milan	2020-02-28	C	C	T	T	T	5 / 99%	5 / 99%	C2388T, G11083T, C14805T, T17247C, G26144T	orf1ab(T708I; L3606F; T4847I; V5661A); orf3a(G251V)
EPI_ISL_413560	hCoV-19/USA/WA-S3/2020	North America / USA / Washington	North America	human	NC	2020-02-28	C	T	C	G	G	5 / 99%	4 / 99%	C8782T, C17747T, A17858G, C18060T, T28144C	orf1ab(M5868V; I5126L; S5932F); orf8(L84S)
EPI_ISL_413214	hCoV-19/Australia/NSW07/2020	Oceania / Australia / New South Wales / Sydney	Oceania	human	NC	2020-02-29	C	C	T	G	T	5 / 99%	2 / 99%	G1397A, G11083T, T28688C, G29374A, G29742T	orf1ab(V378I; L3606F)
EPI_ISL_413593	hCoV-19/Luxembourg/Lux1/2020	Europe / Luxembourg	Europe	human	NC	2020-02-29	T	C	T	G	G	5 / 99%	1 / 99%	C241T, C3037T, C14408T, A23403G, C23575T	S(D614G)
EPI_ISL_413648	hCoV-19/Portugal/CV63/2020	Europe / Portugal	Europe	human	Travel association (Spain)	2020-03-01	T	C	T	G	G	5 / 99%	1 / 99%	C241T, C3037T, C14408T, A23403G, C29144T	S(D614G)
EPI_ISL_413573	hCoV-19/Netherlands/Hardinxveld_Giessendam_1364806/2020	Europe / Netherlands / Hardinxveld Giessendam	Europe	human	NC	2020-03-02	C	C	T	G	G	5 / 99%	1 / 99%	T514C, ATG1605-1607del, C16762T	orf1ab(D448del)
EPI_ISL_403931	hCoV-19/Wuhan/IPBCAMS-WH-02/2019	Asia / China / Hubei / Wuhan	mainland China	Human	WH	2019-12-30	C	C	T	G	G	6 / 99%	0 / 100%	T104A; T111C; T112G; C119G; T120C; G124A	/
EPI_ISL_408484	hCoV-19/Sichuan/IVDC-SC-001/2020	Asia / China / Sichuan / Chengdu	mainland China	Human	NC	2020-01-15	C	T	C	G	G	6 / 99%	3 / 99%	C8782T; T19190A; C24034T; T26729C; G28077C; T28144C	orf1ab(F6309I); orf8(V62L; L84S)
EPI_ISL_412871	hCoV-19/Korea/KCDC07/2020	Asia / South Korea / Seoul	other Asia	human	NC	2020-01-31	C	T	C	G	G	6 / 99%	4 / 99%	C1779T, T4402C, G5062T, C8782T, C15017T, T28144C	orf1ab(S505F; L1599F; H4918Y); orf8(L84S)
EPI_ISL_413523	hCoV-19/India/1-31/2020	Asia / India / Kerala	other Asia	human	Travel history to China	2020-01-31	C	T	C	G	G	6 / 99%	5 / 99%	A1691G, C6501T, C8782T, C16877T, C24351T, T28144C	orf1ab(I476V; P2079L; Q5538*); S(A930V); orf8(L84S)
EPI_ISL_413017	hCoV-19/South Korea/KUMC01/2020	Asia / South Korea	other Asia	human	NC	2020-02-06	C	C	C	T	G	6 / 99%	5 / 99%	T4402C, G5062T, G26144T, G26640T, T26677C, T28144C	orf1ab(L1599F); orf3a(G251V); M(A40S; I52T); orf8(L84S)
EPI_ISL_412973	hCoV-19/Italy/CDG1/2020	Europe / Italy / Lombardy	Europe	human	NC	2020-02-20	T	C	T	G	G	6 / 99%	1 / 99%	C241T, C3037T, C14408T, A23403G, T29867N, G29868N	S(D614G)
EPI_ISL_412970	hCoV-19/USA/WA2/2020	North America / USA / Washington / Snohomish County	North America	human	NC	2020-02-24	C	T	C	G	G	6 / 99%	4 / 99%	C5784T, C8782T, C17747T, A17858G, C18060T, T28144C	orf1ab(T1840I; M5865V; S5932F); orf8(L84S)
EPI_ISL_412975	hCoV-19/Australia/NSW05/2020	Oceania / Australia / New South Wales / Sydney	Oceania	human	Travel history to Iran	2020-02-28	C	C	T	G	T	6 / 99%	2 / 99%	G1397A, G4255A, G11083T, A20047G, T28688C, G29742T	orf1ab(V378I; L3606F)
EPI_ISL_413457	hCoV-19/USA/WA6-UW3/2020	North America / USA / Washington	North America	human	NC	2020-02-29	C	T	C	G	G	6 / 99%	3 / 99%	C20S, C8782T, C17747T, A17858G, C18060T, T28144C	orf1ab(M5868V; S5932F); orf8(L84S)
EPI_ISL_413458	hCoV-19/USA/WA7-UW4/2020	North America / USA / Washington	North America	human	NC	2020-03-01	C	T	C	G	G	6 / 99%	3 / 99%	C8782T, C17747T, A17858G, C18060T, T20281C, T28144C	orf1ab(M5868V; S5932F); orf8(L84S)
EPI_ISL_413563	hCoV-19/USA/WA12-UW8/2020	North America / USA / Washington	North America	human	NC	2020-03-03	C	T	C	G	G	6 / 99%	3 / 99%	C8782T, C9430A, C17747T, A17858G, C18060T, T28144C	orf1ab(M5868V; S5932F); orf8(L84S)
EPI_ISL_413602	hCoV-19/Finland/FIN03032020A/2020	Europe / Finland / Helsinki	Europe	human	NC	2020-03-03	T	C	T	G	G	6 / 99%	3 / 99%	C241T, C3037T, C14408T, G22865T, A23403G, C29585T	S(A435S; D614G); orf10(P10S)
EPI_ISL_413650	hCoV-19/USA/WA15-UW11/2020	North America / USA / Washington	North America	human	NC	2020-03-05	C	T	C	G	G	6 / 99%	4 / 99%	C8782T, C17747T, A17858G, C18060T, T23010C, T28144C	orf1ab(M5865V; S5932F); S(V483A); orf8(L84S)
EPI_ISL_413651	hCoV-19/USA/WA16-UW12/2020	North America / USA / Washington	North America	human	NC	2020-03-05	C	T	C	G	G	6 / 99%	4 / 99%	C8782T, C17747T, A17858G, C18060T, T23010C, T28144C	orf1ab(M5865V; S5932F); S(V483A); orf8(L84S)
EPI_ISL_413653	hCoV-19/USA/WA18-UW14/2020	North America / USA / Washington	North America	human	NC	2020-03-05	C	T	C	G	G	6 / 99%	3 / 99%	A6T, C8782T, C17747T, A17858G, C18060T, T28144C	orf1ab(M5865V; S5932F); orf8(L84S)
EPI_ISL_408482	hCoV-19/Shandong/IVDC-SD-001/2020	Asia / China / Shandong / Qingdao	mainland China	Human	NC	2020-01-19	C	C	T	G	T	7 / 99%	4 / 99%	G1397A; C7299T; C10789T; G11083T; C27612G; T28688C; G29742T	orf1ab(V378I; A2345V; L3606F); orf7a(H73Q)
EPI_ISL_412028	hCoV-19/Hong Kong/VM20001061/2020	Asia / Hong Kong	other Asia	human	NC	2020-01-22	C	T	C	G	G	7 / 99%	3 / 99%	C1663T, C8782T, G22661T, T26729C, G28077C, T28144C, G29862T	S(V367F); orf8(V62L; L84S)
EPI_ISL_406034	hCoV-19/USA/CA1/2020	North America / USA / California / Los Angeles	North America	Human	NC	2020-01-23	C	T	C	G	G	7 / 99%	3 / 99%	G1548A; C8782T; C24034; T26729C; G28077C; T28144C; A28792T	orf1ab(S428N); orf8(V62L; L84S)
EPI_ISL_410045	hCoV-19/USA/IL2/2020	North America / USA / Illinois	North America	Human	NC	2020-01-28	C	T	C	G	G	7 / 99%	4 / 99%	T490A; C3177T; C8782T; C24034T; T26729C; G28077C; T28144C	orf1ab(D75E; P971L); orf8(V62L; L84S)
EPI_ISL_413791	hCoV-19/China/WF0028/2020	Asia / China	mainland China	human	NC	2020-02	C	T	C	G	G	7 / 99%	3 / 99%	C207T, T946C, C8782T, A11430G, A16474G, C25000A, T28144C	orf1ab(Y3722C); S(D1146E); orf8(L84S)
EPI_ISL_412873	hCoV-19/Korea/KCDC24/2020	Asia / South Korea / Chungcheongnam-do	other Asia	human	NC	2020-02-06	C	T	C	G	T	7 / 99%	4 / 99%	T3086C, C6255T, C8782T, G11083T, G17122A, T28144C, A29871G	orf1ab(F941L; A1977V; L3606F); orf8(L84S)
EPI_ISL_411951	hCoV-19/Sweden/01/2020	Europe / Sweden	Europe	Human	NC	2020-02-07	C	C	T	T	G	7 / 99%	5 / 99%	G2717A; A9274G; C13225G; T13226C; A17376G; T23952G; G26144T;	orf1ab(G818S; F4321L; Q5704R); S(F797C); orf3a(G251V)
EPI_ISL_411956	hCoV-19/USA/TX1/2020	North America / USA / Texas	North America	Human	NC	2020-02-11	C	T	C	G	G	7 / 99%	5 / 99%	C8782T; T18603C; T18975A; A19175C; C27925T; T28144C; C29095T	orf1b(M6113T; P6237Y; M6304L); orf8(T11I; L84S)
EPI_ISL_413022	hCoV-19/Switzerland/1000477796/2020	Europe / Switzerland / Zurich	Europe	human	NC	2020-02-29	T	C	T	G	G	7 / 99%	2 / 99%	C241T, C3037T, C14408T, A23403G, G28881A, G28882A, G28883C	S(D614G); N(RG203KR)
EPI_ISL_413213	hCoV-19/Australia/NSW06/2020	Oceania / Australia / New South Wales / Sydney	Oceania	human	Travel history to Iran	2020-02-29	C	C	T	G	T	7 / 99%	4 / 99%	C884T,G1397A, G8653T, G11083T, C24904T, T28688C, G29742T	orf1ab(R207C; V378I; M2769I; L3606F)
EPI_ISL_413572	hCoV-19/Netherlands/Haarlem_1363688/2020	Europe / Netherlands / Haarlem	Europe	human	NC	2020-03-01	T	C	T	G	G	7 / 99%	3 / 99%	C241T, C1059T, T1666C, C3037T, C14408T, A23403G, G25563T	orf1ab(T265I); S(D614G); orf3a(Q57S)
EPI_ISL_413579	hCoV-19/Netherlands/Nootdorp_1364222/2020	Europe / Netherlands / Nootdorp	Europe	human	NC	2020-03-03	T	C	T	G	G	7 / 99%	3 / 99%	C241T, C3037T, C14408T, A23403G, G28881A, G28882A, G28883C	S(D614G); N(RG203KR)
EPI_ISL_413587	hCoV-19/Netherlands/Tilburg_1364286/2020	Europe / Netherlands / Tilburg	Europe	human	NC	2020-03-03	T	C	T	G	G	7 / 99%	3 / 99%	C241T, C3037T, C14408T, A23403G, G28881A, G28882A, G28883C	S(D614G); N(RG203KR)
EPI_ISL_413522	hCoV-19/India/1-27/2020	Asia / India / Kerala	other Asia	human	Travel history to China	2020-01-27	C	C	T	G	G	8 / 99%	6 / 99%	T2277C, C6695T, C14657T, C17373T, 21991-21993TTAdel, G22785T	orf1ab(I671T; P2144S; L4798F; P5703L); S(Y145del; R408I)
EPI_ISL_412869	hCoV-19/Korea/KCDC05/2020	Asia / South Korea /Seoul	other Asia	human	NC	2020-01-30	C	T	C	G	G	8 / 99%	3 / 99%	A1740C, T8767C, C8782T, C17104T, G26167T, T28144C, G29593A, A29869G	orf1ab(K492T); orf3a(V259L); orf8(L84S)
EPI_ISL_412912	hCoV-19/Germany/Baden-Wuerttemberg-1/2020	Europe / Germany / Baden-Wuerttemberg	Europe	human	Milan, Italy	2020-02-25	T	C	T	G	G	8 / 99%	4 / 99%	C241T, C3037T, G10265A, C14408T, A23403G, G28881A, G28882A, G28883C	orf1ab(G3278S); S(D614G); N(RG203KR)
EPI_ISL_413455	hCoV-19/USA/WA4-UW2/2020	North America / USA / Washington	North America	human	NC	2020-02-28	C	T	C	G	G	8 / 99%	3 / 99%	C8782T, C17747T, A17858G, C18060T, T28144C, T29867A, G29868A, C29870A	orf1ab(M5868V; S5932F); orf8(L84S)
EPI_ISL_413486	hCoV-19/USA/WA8-UW5/2020	North America / USA / Washington	North America	human	NC	2020-03-01	C	T	C	G	G	8 / 99%	6 / 99%	A3406C, C5784T, C8782T, C17747T, A17858G, C18060T, C23525T, T28144C,	orf1ab(G047D; T1840I; M5865V; S5932F); S(H655Y); orf8(L84S)
EPI_ISL_413589	hCoV-19/Netherlands/Utrecht_1363628/2020	Europe / Netherlands / Utrecht	Europe	human	NC	2020-03-01	T	C	T	G	T	8 / 99%	5 / 99%	C241T, G2527T, C3037T, C6428T, G11083T, C14408T, A23403G, A25575C	orf1ab(E754D; P2055S; L3606F); S(D614G); orf3a(K61N)
EPI_ISL_413647	hCoV-19/Portugal/CV62/2020	Europe / Portugal	Europe	human	Travel association (Italy, Germany)	2020-03-01	T	C	T	G	G	8 / 99%	4 / 99%	C241T, C3037T, C14408T, A23403G, C27046T, G28881A, G28882A, G28883C	S(D614G); M(T175M); N(RG203KR)
EPI_ISL_413489	hCoV-19/Italy/UniSR1/2020	Europe / Italy / Lombardy / Milan	Europe	human	NC	2020-03-03	T	C	T	G	G	8 / 99%	2 / 99%	A187G, C241T, C3037T, A6956C, C14408T, A23403G, T29867N, G29868N	orf1ab(I2231L); S(D614G)
EPI_ISL_413584	hCoV-19/Netherlands/Rotterdam_1364740/2020	Europe / Netherlands / Rotterdam	Europe	human	NC	2020-03-03	T	C	T	G	G	8 / 99%	4 / 99%	C241T, C3037T, C14408T, A23403G, C27046T, G28881A, G28882A, G28883C	S(D614G); M(T175M); N(RG203KR)
EPI_ISL_413925	hCoV-19/USA/CA-CDPH-UC7/2020	North America / USA / California / San Francisco	North America	human	Grand Princess cruise ship	2020-03-05	C	T	C	G	G	8 / 99%	4 / 99%	A3046G, C8782T, A16467G, C17747T, A17858G, C18060T, C23185T, T28144C	orf1ab(H5401R; M5868V; S5932F); orf8(L84S)
EPI_ISL_411929	hCoV-19/South Korea/SNU01/2020	Asia / South Korea	other Asia	Human	WH	2020-01	C	C	T	T	G	9 / 99%	7 / 99%	G2971T; C6031T; C12115T; T15597C; C20936T; C22224G; G25775T; G26144T; T26354A	orf1ab(M902I; M5111T; R6891C); S(S221W); orf3a(W128L); orf3a(G251V); E(L37H)
EPI_ISL_413485	hCoV-19/Anhui/SZ005/2020	Asia / China / Anhui / Suzhou	mainland China	human	NC	2020-01-24	C	T	C	G	T	9 / 99%	5 / 99%	A4T, C2189T, T3086C, A5094G, C8782T, G11083del, C16049T, G17122A, T28144C	orf1ab(L642F; F941L; H1610R; L3606* ); orf8(L84S)
EPI_ISL_412983	hCoV-19/Tianmen/HBCDC-HB-07/2020	Asia / China / Hubei / Tianmen	mainland China	human	NC	2020-02-08	C	T	C	G	G	9 / 99%	3 / 99%	A3175G, G3179A, C8782T, C14422T, C14585T, G23405C, T28144C, C28315T, T29680K	orf1ab(E972K); S(V615L); orf8(L84S)
EPI_ISL_413019	hCoV-19/Switzerland/1000477102/2020	Europe / Switzerland / Zurich	Europe	human	NC	2020-02-26	C	C	T	T	G	9 / 99%	4 / 99%	G11083T, G11084TTTin, C14805T, T17247C, C24378T, G26144T, C26894T	orf1ab(L3606FF; T4847I; V5661A); S(S939F); orf3a(G251V)
EPI_ISL_413023	hCoV-19/Switzerland/1000477797/2020	Europe / Switzerland / Zurich	Europe	human	NC	2020-02-29	T	C	T	G	G	9 / 99%	3 / 99%	C241T, C313T,C3037T, C14408T, A22168C, A23403G, G28881A, G28882A, G28883C	S(K202N; D614G); N(RG203KR)
EPI_ISL_413604	hCoV-19/Finland/FIN03032020C/2020	Europe / Finland / Helsinki	Europe	human	NC	2020-03-03	T	C	T	G	G	9 / 99%	4 / 99%	C241T, C3037T, C14408T, A23403G, C27046T, G28881A, G28882A, G28883C, T29807C	S(D614G); M(T175M); N(RG203KR)
EPI_ISL_413931	hCoV-19/USA/UC-CDPH-UC11/2020	North America / USA / California / San Francisco	North America	human	NC	2020-03-05	C	T	C	G	G	9 / 99%	5 / 99%	A3046G, C8782T, A16467G, G16975T, C17747T, A17858G, C18060T, C23185T, T28144C,	orf1ab(H5401R; M5570I; M5868V; S5932F); orf8(L84S)
EPI_ISL_412972	hCoV-19/Mexico/CDMX/InDRE_01/2020	North America / Mexico / Mexico City	North America	human	Bergamo, Italy	2020-02-27	T	C	T	G	G	10 / 99%	4 / 99%	C241T, C3137T, C13206G, C14408T, A15807del, A23403G, G24268del, G28881A, G28882A, G28883C	orf1ab(A4314G); S(D614G); N(RG203KR)
EPI_ISL_413562	hCoV-19/USA/WA11-UW7/2020	North America / USA / Washington	North America	human	NC	2020-03-02	C	T	C	G	G	10 / 99%	4 / 99%	C313del, C8782T, C9180T, C17747T, A17858G, C18060T, T28144C, G29864A, T29867A, G29868A	orf1ab(S2972F; M5868V; S5932F); orf8(L84S)
EPI_ISL_408668	hCoV-19/Vietnam/VR03-38142/2020	Asia / Vietnam / Thanh Hoa	other Asia	Human	NC	2020-01-24	C	T	C	G	G	11 / 99%	2 / 99%	A27T; C28del; C8782T; C24034T; T26729C; G28077C; T28144C; T29858C; G29861C; G29864del; T29867A	orf8(V62L; L84S)
EPI_ISL_413753	hCoV-19/China/WF0024/2020	Asia / China	mainland China	human	NC	2020-02	C	C	T	G	G	11 / 99%	4 / 99%	A5608G, C7164T, 22281-22289del	orf1ab(T2300I); S(242-244del)
EPI_ISL_413025	hCoV-19/USA/WA3-UW1/2020	North America / USA / Washington	North America	human	NC	2020-02-27	C	C	T	T	T	12 / 99%	5 / 99%	A35T, C36T, T2446C, C3411T, G5572T, G11083T, C14805T, G26144T, G29864A, T29867A, G29868A, C29870A	orf1ab(A1049V; M1769I; L3606F; T4847I); orf3a(G251V)
EPI_ISL_413015	hCoV-19/Canada/ON-VIDO-01/2020	North America / Canada / Ontario	North America	human	WH	2020-01-23	C	C	T	G	G	13 / 99%	7 / 99%	A68del, 686-695del, A5084G, C26261T, C28854T	orf1ab(141-143del, I1607V); E(S6L); N(S194L)
EPI_ISL_406844	hCoV-19/Australia/VIC01/2020	Oceania / Australia / Victoria / Clayton	Oceania	Human	NC	2020-01-25	C	C	T	T	G	13 / 99%	2 / 99%	T19065C; T22303G; G26144T; 29750-29759del	S(S247R); orf3a(G251V)
EPI_ISL_413623	hCoV-19/USA/CruiseA-18/2020	North America / USA	North America	human	NC	2020-02-24	C	C	T	G	G	16 / 99%	6 / 100%	509-523del, C22033A	orf1ab(82-86del); S(F157L)
EPI_ISL_410044	hCoV-19/USA/CA6/2020	North America / USA / California	North America	Human	NC	2020-01-27	C	C	T	G	G	24 / 99%	8 / 99%	510-524del; 685-693del	orf1ab(82-86; 141-143del)
EPI_ISL_407084	hCoV-19/Japan/AI/I-004/2020	Asia / Japan / Aichi	other Asia	Human	NC	2020-01-25	C	C	T	G	G	26 / 99%	8 / 99%	359-382del; C1912T; C18512T	orf1ab(32-39del, L6083F)
